# Supplementary material for: A Comparative Study on Improving Streptozotocin-Induced Type 2 Diabetes in Rats by Hydrosol, Extract and Nanoemulsion Prepared from Cinnamon Leaves
Source: Antioxidants (Basel). 2022 Dec 23;12(1):29. doi: 10.3390/antiox12010029 (PMC9855112; doi:10.3390/antiox12010029)
Supplement: Supplementary file 1 [file antioxidants-12-00029-s001.zip]

Archive with 1 entries (1 files):
- antioxidants-2044988-supplementary.pdf
